# Supplementary material for: Development of a single-cell derived MDSCs signature score for prognostic risk stratification and therapeutic decision guidance in breast cancer
Source: Transl Oncol. 2025 Nov 17;63:102605. doi: 10.1016/j.tranon.2025.102605 (PMC12664814; doi:10.1016/j.tranon.2025.102605)
Supplement: Supplementary file 7 [file mmc7.xlsx]

## Sheet: 1
Breast Cancer RNA-seq Dataset Metadata
Dataset Name	Database Source	Data Type	Number of Samples	Sample Description
TCGA_BRCA	TCGA	Bulk RNA-seq	1091	clinical and survival data available
METABRIC	cBioPortal	Bulk RNA-seq	1980	1980 patients had OS data, and 1979 patients had RFS data
SCANB	GEO	Bulk RNA-seq	3409	clinical and survival data available
GSE202203	GEO	Bulk RNA-seq	3048	Recurrence Free Survival (RFS) data available
GSE42568	GEO	Bulk RNA-seq	104	Recurrence Free Survival (RFS) data available
GSE1456	GEO	Bulk RNA-seq	159	Recurrence Free Survival (RFS) data available
GSE9195	GEO	Bulk RNA-seq	77	Recurrence Free Survival (RFS) data available
GSE146558	GEO	Bulk RNA-seq	109	Recurrence Free Survival (RFS) data available
GSE17705	GEO	Bulk RNA-seq	298	Recurrence Free Survival (RFS) data available
GSE19615	GEO	Bulk RNA-seq	115	Recurrence Free Survival (RFS) data available
GSE162228	GEO	Bulk RNA-seq	133	Recurrence Free Survival (RFS) data available
GSE20711	GEO	Bulk RNA-seq	88	Recurrence Free Survival (RFS) data available
GSE25066	GEO	Bulk RNA-seq	508	Recurrence Free Survival (RFS) data available
GSE6532	GEO	Bulk RNA-seq	122	Recurrence Free Survival (RFS) data available
GSE2603	GEO	Bulk RNA-seq	82	Distant Metastasis-Free Survival (DMFS) data available
GSE5327	GEO	Bulk RNA-seq	58	Distant Metastasis-Free Survival (DMFS) data available
GSE6532	GEO	Bulk RNA-seq	201	Distant Metastasis-Free Survival (DMFS) data available
GSE7390	GEO	Bulk RNA-seq	198	Distant Metastasis-Free Survival (DMFS) data available
GSE9195	GEO	Bulk RNA-seq	77	Distant Metastasis-Free Survival (DMFS) data available
GSE16446	GEO	Bulk RNA-seq	102	Distant Metastasis-Free Survival (DMFS) data available
GSE20685	GEO	Bulk RNA-seq	327	Distant Metastasis-Free Survival (DMFS) data available
GSE58812	GEO	Bulk RNA-seq	107	Distant Metastasis-Free Survival (DMFS) data available
GSE158309	GEO	Bulk RNA-seq	461	Distant Metastasis-Free Survival (DMFS) data available
GSE194040	GEO	Bulk RNA-seq	988	Treatment-related information available
GSE163882	GEO	Bulk RNA-seq	222	Treatment-related information available
GSE41998	GEO	Bulk RNA-seq	253	Treatment-related information available
GSE5462	GEO	Bulk RNA-seq	52	Treatment-related information available
GSE140494	GEO	Bulk RNA-seq	91	Treatment-related information available
GSE20181	GEO	Bulk RNA-seq	50	Treatment-related information available
GSE20271	GEO	Bulk RNA-seq	178	Treatment-related information available
GSE37946	GEO	Bulk RNA-seq	50	Treatment-related information available
GSE123845	GEO	Bulk RNA-seq	227	Treatment-related information available
GSE173839	GEO	Bulk RNA-seq	71	Information on durvalumab/olaparib treatment available
GSE177043	GEO	Bulk RNA-seq	43	Information on anti-PD1 treatment available
GSE161529	GEO	Single-cell RNA-seq (scRNA)	30	Including Endothelial, CAFs, B-cells, T-cells, Myeloid, Epithelial, NK, Plasmablasts, Pericyte, and Mast cells (total 122,194 cells)
GSE176078	GEO	Single-cell RNA-seq (scRNA)	26	Including Endothelial, CAFs, PVL, B-cells, T-cells, Myeloid, Normal Epithelial, Plasmablasts, and Cancer Epithelial cells (total 100,064 cells)
GSE169246	GEO	Single-cell RNA-seq (scRNA)	5	Myeloid cells（total 2,522cells）
GSE210963	GEO	Single-cell RNA-seq (scRNA)	6	control and Ibrutinib-treated MDSCs（total 22,552 cells）
GSE166321	GEO	Single-cell RNA-seq (scRNA)	16	MDSCs（total 8,232cells）
GSE166321	GEO	bulk_RNAseq	6	Bulk RNAseq of J774M cells treated with Entinostat or DMSO control
