# Supplementary material for: Development of a single-cell derived MDSCs signature score for prognostic risk stratification and therapeutic decision guidance in breast cancer
Source: Transl Oncol. 2025 Nov 17;63:102605. doi: 10.1016/j.tranon.2025.102605 (PMC12664814; doi:10.1016/j.tranon.2025.102605)
Supplement: Supplementary file 8 [file mmc8.xlsx]

## Sheet: 1
GSE24102_GRANULOCYSTIC_MDSC_VS_NEUTROPHIL_UP.v2024.1.Hs	ABCA13	ABHD5	ACD	ACOT2	ADD3	AFMID	AHSA1	AKIRIN1	ALDH2	ALOX5AP	ANKRD13D	ARB2A	ARGLU1	ASPRV1	ATG7	ATP13A2	ATP6V1G2	ATRAID	AUH	BAIAP3	BBS9	BET1L	BRD3	C11orf24	C1D	C5orf34	C8orf82	CBLN4	CCDC181	CCDC62	CD300LB	CD84	CEP128	CFAP119	CFAP91	CHAC1	CIB1	CIRBP	CLEC16A	COL11A2	CPNE1	CPNE3	CREBRF	CTNNBL1	CUL4A	CYP27A1	DDX59	DHRS1	DNAJC9
PMID: 28052254	CCR2	CD14	CD2	CD86	CXCR4	FCGR2A	FCGR2B	FCGR3A	FERMT3	GPSM3	IL18BP	IL4R	ITGAL	ITGAM	PARVG	PSAP	PTGER2	PTGES2	S100A8	S100A9
PMID: 38217732	IL1B	CCR1	CXCL2	GRINA	IER3
PMID: 32086381	TSPO	SIRPG	OSM	GPCPD1	SKAP2	GLIPR2	TXN	SNAP23	UPP1	CLEC4D	IGFBP6	ALOX5AP	SIRPB1	SIRPA	PICALM	GDA	EIF4EBP1	RGS3	CLEC4E	FGL2	IL1B	C5AR1	YPEL3	HBA2	HBA1	IL4R	BTG1	PLA2G7	PROK2	SRGN	ATG3	CTSD	CYP4F3	GRINA	STK17B	CXCR2	RNF149	ATP6V1G1	TALDO1	TACSTD2	FABP5	IER3	LMNB1	ARG2	FBXL5	SFXN5	HDC	LAIR2	SLFN12
[truncated: 151 more columns]
