# Supplementary material for: Development of a single-cell derived MDSCs signature score for prognostic risk stratification and therapeutic decision guidance in breast cancer
Source: Transl Oncol. 2025 Nov 17;63:102605. doi: 10.1016/j.tranon.2025.102605 (PMC12664814; doi:10.1016/j.tranon.2025.102605)
Supplement: Supplementary file 9 [file mmc9.xlsx]

## Sheet: 1
BRCA-MDSCs gene set	BCL2A1	GDI2	GRINA	RNASE1	SERPINA1	CD86	LILRB4	IL1B	OLR1	FCGR3A	MSR1	FGL2	MNDA	FPR3	FCGR2A	TREM2	IGSF6	CYBB	PLEK	SPI1	RNASE6	MS4A6A	CLEC7A	RASSF4	C1orf162	TNFSF13B	IFI30	CXCL8	KCTD12	LST1	HMOX1	CD14	HLA-DMB	C1QC	LGALS9	HCLS1	GPR183	C1QB	C1QA	CD68	LYZ	CCDC88A	ZEB2	PLEKHO1	RAB32	SAMHD1	GLIPR1	SLC16A3	AIF1
[truncated: 160 more columns]
