# Supplementary material for: Development of a single-cell derived MDSCs signature score for prognostic risk stratification and therapeutic decision guidance in breast cancer
Source: Transl Oncol. 2025 Nov 17;63:102605. doi: 10.1016/j.tranon.2025.102605 (PMC12664814; doi:10.1016/j.tranon.2025.102605)
Supplement: Supplementary file 10 [file mmc10.xlsx]

## Sheet: 1
gene	conMean	treaMean	logFC	pValue	fdr
SERPINA1	313.026	64.9105	-2.26976	1.28665e-43	1.92161e-39
TMEM156	5.76192	2.29237	-1.32971	7.04368e-34	5.25987e-30
GPR18	3.2325	1.17339	-1.46196	2.5063e-30	1.24772e-26
TLR10	2.97002	1.1791	-1.33278	1.0569e-29	3.94622e-26
IL2RG	15.3877	6.81815	-1.17433	5.24086e-29	1.51623e-25
BCL2A1	30.2163	8.82042	-1.77641	6.09131e-29	1.51623e-25
NKG7	41.2448	16.1484	-1.35282	2.05262e-28	3.83198e-25
CLEC17A	1.38802	0.471543	-1.55756	7.46478e-28	1.23874e-24
ACAP1	7.48998	3.64045	-1.04085	8.73215e-28	1.30415e-24
PTPN7	8.40177	4.10678	-1.03269	1.50583e-27	1.72996e-24
C11orf21	1.38209	0.627687	-1.13874	5.2749e-27	5.62719e-24
HLA-DOB	6.25152	2.8948	-1.11074	1.02196e-26	1.01753e-23
TNFRSF13B	1.03121	0.322096	-1.67877	1.39109e-26	1.29849e-23
SPIB	7.40133	1.31951	-2.48778	1.76264e-26	1.54853e-23
GZMA	37.018	16.2656	-1.1864	1.91842e-26	1.59175e-23
TBC1D10C	8.49182	3.97134	-1.09645	2.04716e-26	1.60918e-23
CD3D	43.0569	18.0692	-1.25271	2.2787e-26	1.70162e-23
TRAT1	3.74525	1.35522	-1.46654	2.51953e-26	1.71042e-23
UBASH3A	2.72156	1.20833	-1.17142	2.76784e-26	1.7224e-23
EOMES	3.8806	1.55185	-1.32229	3.01423e-26	1.8007e-23
CD79A	51.3128	15.0897	-1.76576	4.73755e-26	2.72136e-23
SLAMF1	4.06991	1.74714	-1.22	5.25312e-26	2.90575e-23
C16orf54	7.80115	3.58685	-1.12097	7.77358e-26	3.86995e-23
PDCD1	5.24555	2.07154	-1.34039	7.76558e-26	3.86995e-23
CD19	4.45383	1.03006	-2.11232	7.44529e-26	3.86995e-23
MS4A1	13.0636	2.73497	-2.25595	8.27042e-26	3.98447e-23
CXCR6	5.85257	2.79163	-1.06796	1.17234e-25	5.30574e-23
CCL5	143.147	63.5521	-1.17149	1.16878e-25	5.30574e-23
RGL4	0.546514	0.262162	-1.0598	1.50133e-25	6.22842e-23
GZMH	11.3325	5.15326	-1.1369	1.56351e-25	6.31108e-23
LY9	1.77451	0.729982	-1.28149	1.89869e-25	7.46235e-23
TBX21	2.58289	1.11176	-1.21614	3.7297e-25	1.32626e-22
CD52	113.851	38.8964	-1.54944	5.38936e-25	1.74979e-22
CD3E	35.2005	15.0798	-1.22298	6.1998e-25	1.97009e-22
FCRL1	1.74976	0.335944	-2.38086	6.76095e-25	2.06071e-22
DTHD1	0.595102	0.231591	-1.36156	7.93165e-25	2.36918e-22
GZMK	6.81452	2.70777	-1.33151	8.37937e-25	2.45384e-22
IL18RAP	1.22027	0.577743	-1.0787	9.52149e-25	2.73468e-22
S1PR4	6.87013	2.95199	-1.21865	1.27956e-24	3.41254e-22
CD2	50.762	23.4493	-1.1142	1.38398e-24	3.62628e-22
ZAP70	6.04552	2.51553	-1.265	2.22197e-24	5.53086e-22
GPR171	4.94087	2.11526	-1.22393	2.38098e-24	5.8295e-22
SH2D1A	5.99921	2.40013	-1.32166	2.96116e-24	7.13306e-22
CXCR3	13.0978	5.60861	-1.22361	3.21668e-24	7.62557e-22
LGALS2	12.6039	6.19735	-1.02415	4.94238e-24	1.14455e-21
OR2I1P	13.783	5.4863	-1.32899	4.9813e-24	1.14455e-21
CTSW	15.2937	6.6751	-1.19607	5.46216e-24	1.23602e-21
PYHIN1	3.34752	1.43191	-1.22515	6.63051e-24	1.47801e-21
FCRL2	1.09787	0.297407	-1.8842	6.8839e-24	1.51193e-21
PLA2G2D	12.1126	2.85722	-2.08383	7.99709e-24	1.73096e-21
SLA2	5.62993	2.69524	-1.06271	9.53434e-24	2.03422e-21
CD7	9.92505	4.52087	-1.13447	1.0551e-23	2.21942e-21
PLAC8	3.4684	1.49449	-1.21461	1.16295e-23	2.28534e-21
GPR174	3.80828	1.5888	-1.2612	1.16295e-23	2.28534e-21
SIRPG	5.93691	2.41917	-1.2952	1.10879e-23	2.28534e-21
SCML4	1.09866	0.484959	-1.17981	1.21844e-23	2.36329e-21
LTB	36.9008	12.1429	-1.60354	1.31707e-23	2.49962e-21
IFNG	1.96123	0.570902	-1.78044	1.53364e-23	2.82777e-21
FCRLA	3.42956	1.03675	-1.72596	1.66871e-23	3.03928e-21
CD247	7.34052	3.41565	-1.10372	1.80177e-23	3.23469e-21
ADGRG5	2.11812	1.02166	-1.05187	1.86569e-23	3.24946e-21
RTP5	0.160171	0.054745	-1.54882	2.5706e-23	4.36272e-21
IRF4	6.1254	2.37489	-1.36694	2.95228e-23	4.89914e-21
BLK	1.65904	0.439546	-1.91627	3.15376e-23	5.17599e-21
GZMM	9.29003	3.7506	-1.30856	3.34616e-23	5.43206e-21
CD5	13.1131	5.99684	-1.12873	3.94076e-23	6.30756e-21
FCRL3	2.17816	0.702414	-1.63272	3.96994e-23	6.30756e-21
FUT7	1.77947	0.790554	-1.17052	4.12983e-23	6.49253e-21
CD27	10.7242	4.8735	-1.13783	4.21496e-23	6.55734e-21
XCL2	4.77355	2.0951	-1.18804	5.8473e-23	8.91116e-21
FASLG	3.46044	1.54494	-1.1634	1.05148e-22	1.57038e-20
BTLA	2.21338	0.85183	-1.37761	1.31227e-22	1.92145e-20
SLAMF6	11.1331	4.67203	-1.25274	1.49881e-22	2.15237e-20
SIT1	10.3734	4.569	-1.18294	1.55527e-22	2.21219e-20
ZNF831	1.086	0.435319	-1.31889	1.59542e-22	2.22687e-20
SP140	4.2534	2.11437	-1.00839	2.08182e-22	2.85248e-20
CD6	8.78421	4.29007	-1.03391	3.08239e-22	3.96858e-20
FCRL5	1.88527	0.667877	-1.49712	4.53271e-22	5.68874e-20
TIGIT	6.1506	2.59474	-1.24514	5.38357e-22	6.7003e-20
CCL19	142.639	50.1015	-1.50944	5.72649e-22	6.96031e-20
CD1B	2.05169	0.698495	-1.55449	5.7789e-22	6.96031e-20
SLAMF7	20.0411	9.07926	-1.14232	7.28073e-22	8.62997e-20
ITK	3.88361	1.72525	-1.1706	8.31926e-22	9.78332e-20
NIBAN3	1.28894	0.412321	-1.64435	1.3703e-21	1.59886e-19
CNR2	0.716409	0.215083	-1.73589	1.80581e-21	2.08201e-19
TTC24	0.477164	0.175936	-1.43944	1.8866e-21	2.15087e-19
CD40LG	4.02653	1.89863	-1.08458	2.29512e-21	2.53908e-19
POU2AF1	6.44689	2.60628	-1.30661	2.43698e-21	2.67619e-19
CD8A	22.9873	10.323	-1.15498	4.34629e-21	4.50776e-19
PRF1	12.2943	5.63101	-1.12652	4.74969e-21	4.85867e-19
CD3G	6.09027	2.75989	-1.1419	5.24729e-21	5.33118e-19
LCK	15.334	6.96636	-1.13825	5.8978e-21	5.91165e-19
TNFRSF17	7.77223	3.36449	-1.20794	6.56174e-21	6.53331e-19
TCL1A	4.11138	0.933379	-2.13909	8.08618e-21	7.89328e-19
CD79B	7.81296	3.14847	-1.31122	9.25446e-21	8.97502e-19
TIFAB	0.78376	0.319828	-1.29312	1.03939e-20	9.95087e-19
TNFRSF9	2.71264	1.31889	-1.04037	1.33572e-20	1.25465e-18
PRKCB	4.28059	1.95756	-1.12875	1.47001e-20	1.37216e-18
CD96	7.49259	3.73982	-1.00249	1.6118e-20	1.48594e-18
DAZL	0.192024	0.084764	-1.17976	1.89461e-20	1.72537e-18
ZNF683	5.98848	2.67119	-1.16471	1.97948e-20	1.79173e-18
NCR3	2.37658	1.09217	-1.12169	2.08327e-20	1.87432e-18
NUGGC	1.34996	0.61661	-1.13049	2.12336e-20	1.89894e-18
SLFN12L	0.825267	0.403563	-1.03207	2.4407e-20	2.15692e-18
CD38	4.49983	1.94448	-1.21049	2.67726e-20	2.3383e-18
IGLL5	3.4687	1.33714	-1.37524	2.80574e-20	2.43626e-18
CXCR5	0.190752	0.0546239	-1.80409	4.65656e-20	3.88524e-18
WNT1	0.244672	0.118368	-1.04758	5.97948e-20	4.9339e-18
ICAM3	2.03521	1.01014	-1.01062	7.75008e-20	6.22298e-18
FDCSP	1484.77	225.105	-2.72157	7.74992e-20	6.22298e-18
LTA	3.13006	1.40198	-1.15872	1.07126e-19	8.46521e-18
CLNK	0.467146	0.227169	-1.04011	1.3341e-19	1.03775e-17
GZMB	14.8066	5.59584	-1.40381	1.59527e-19	1.22811e-17
IL21	0.346726	0.0895152	-1.95359	1.65533e-19	1.2667e-17
FCER2	2.79118	0.55394	-2.33307	1.66235e-19	1.2667e-17
TESPA1	3.42993	1.71143	-1.00297	1.81986e-19	1.37271e-17
GNLY	9.25054	4.08778	-1.17822	2.56963e-19	1.89051e-17
ICOS	4.35495	2.01185	-1.11413	4.53376e-19	3.28698e-17
IL12B	0.731489	0.321258	-1.1871	6.18182e-19	4.35498e-17
TMIGD2	1.13881	0.509812	-1.15949	6.63007e-19	4.64883e-17
CTLA4	5.35161	2.61513	-1.03309	1.1663e-18	7.95374e-17
CR2	6.17194	1.37832	-2.16282	1.46766e-18	9.61379e-17
GPR55	1.0172	0.436732	-1.21978	1.57768e-18	1.02894e-16
IDO2	0.254319	0.0826391	-1.62174	1.60801e-18	1.03964e-16
PAX5	1.94463	0.57288	-1.76319	2.49199e-18	1.58374e-16
PARP15	2.74691	1.21034	-1.1824	2.5777e-18	1.63127e-16
NCR1	0.398664	0.163895	-1.2824	2.77515e-18	1.73418e-16
CRTAM	2.84528	1.41006	-1.01282	2.78711e-18	1.73439e-16
CR1L	0.223524	0.102285	-1.12783	5.40057e-18	3.23926e-16
JSRP1	2.90321	1.32831	-1.12805	7.11365e-18	4.1993e-16
BANK1	3.49121	1.16654	-1.58148	7.29584e-18	4.2899e-16
CXCL9	206.358	74.1491	-1.47665	7.9135e-18	4.58094e-16
STAP1	3.38073	1.4603	-1.21107	1.10352e-17	6.31457e-16
FCRL4	0.221201	0.0917037	-1.27031	2.01296e-17	1.08926e-15
KIR3DL2	0.497391	0.222249	-1.1622	2.05727e-17	1.10523e-15
ZBED2	2.84196	1.11841	-1.34544	2.26255e-17	1.21115e-15
TREML2	0.66739	0.24672	-1.43566	2.76411e-17	1.44343e-15
IL2	0.267145	0.124526	-1.10117	4.20178e-17	2.14176e-15
PNOC	1.16119	0.553955	-1.06777	4.42491e-17	2.23254e-15
ZNF80	0.281719	0.113952	-1.30583	4.43967e-17	2.23254e-15
IL26	0.154177	0.0611255	-1.33474	5.38626e-17	2.64618e-15
RASGRP2	4.11765	2.00198	-1.04039	9.87792e-17	4.589e-15
LAX1	4.78041	2.22341	-1.10436	1.83128e-16	8.26287e-15
CALHM6	3.40421	1.54132	-1.14315	2.26569e-16	1.00113e-14
GBP5	16.2952	7.64484	-1.09189	3.01599e-16	1.31323e-14
GPR25	0.549424	0.225488	-1.28487	9.14333e-16	3.67085e-14
KCNJ10	1.0363	0.486041	-1.09229	1.30052e-15	5.04502e-14
CLEC4C	0.673208	0.265116	-1.34443	2.9508e-15	1.05938e-13
COL19A1	0.21839	0.0897185	-1.28343	3.87399e-15	1.34867e-13
GTSF1L	0.292092	0.123309	-1.24415	5.75046e-15	1.93431e-13
KIR2DL4	0.700407	0.30059	-1.2204	9.52096e-15	3.07118e-13
CLEC6A	0.48722	0.145614	-1.74242	9.75839e-15	3.14098e-13
CCL17	8.19164	3.77772	-1.11664	1.92882e-14	5.89099e-13
ADGRE3	0.341753	0.1579	-1.11394	2.46927e-14	7.36099e-13
HSF5	0.153578	0.0759064	-1.01668	9.67833e-14	2.53145e-12
SSTR3	0.355414	0.163133	-1.12346	1.05789e-13	2.74776e-12
AC136428.1	3.68966	1.19051	-1.6319	1.2592e-13	3.19832e-12
TNFRSF13C	3.87917	1.64093	-1.24123	1.91746e-13	4.66406e-12
ITIH1	0.347909	0.0776229	-2.16415	2.07825e-13	4.99817e-12
HHLA2	0.0799692	0.0393683	-1.02241	2.42801e-13	5.7377e-12
FOXB1	0.0850176	0.0236152	-1.84804	2.58513e-13	6.08974e-12
VPREB3	9.28331	3.03616	-1.61239	4.477e-13	9.90578e-12
SERPINA10	0.394013	0.120751	-1.70621	7.49841e-13	1.54771e-11
KIR3DL1	0.215021	0.0867857	-1.30895	9.05944e-13	1.83703e-11
CSF2	0.396916	0.149308	-1.41054	1.04153e-12	2.08795e-11
CLEC4D	0.80899	0.174461	-2.21322	1.47189e-12	2.85116e-11
IGLL1	0.707537	0.161137	-2.13452	1.68332e-12	3.2314e-11
GLB1L3	0.288295	0.140516	-1.03681	1.84574e-12	3.52202e-11
ASGR2	1.18873	0.585035	-1.02282	2.11603e-11	3.15398e-10
AICDA	0.79128	0.0719297	-3.45953	3.17496e-11	4.49034e-10
PPP4R4	4.08169	1.96725	-1.05298	3.36526e-11	4.73032e-10
PROKR2	0.490778	0.164005	-1.58134	3.57221e-11	4.98142e-10
HEATR9	0.213296	0.0985079	-1.11455	6.70977e-11	8.82134e-10
GP1BA	2.2615	1.11616	-1.01874	7.71294e-11	9.95616e-10
PADI4	0.283342	0.125267	-1.17754	9.28953e-11	1.17476e-09
KHDRBS2	0.221332	0.108982	-1.02212	1.59865e-10	1.91313e-09
FCAMR	0.830262	0.130668	-2.66766	3.97974e-10	4.32902e-09
KIR2DL3	0.193229	0.0802604	-1.26755	5.61329e-10	5.79367e-09
GPR15	1.34229	0.65237	-1.04094	5.92366e-10	6.08041e-09
CREB3L3	0.536109	0.0831571	-2.68861	6.56592e-10	6.67089e-09
ADAMDEC1	19.156	9.54065	-1.00564	1.32295e-09	1.24815e-08
CHIT1	15.5851	3.19925	-2.28436	2.73139e-09	2.37447e-08
CCL18	28.2429	12.7552	-1.1468	4.03632e-09	3.3621e-08
MRO	0.992319	2.72198	1.45578	5.58618e-09	4.46865e-08
CTSE	1.0835	0.461723	-1.23059	1.20692e-08	8.83595e-08
XKR4	0.0712139	0.0198328	-1.84427	1.30807e-08	9.49276e-08
CCL24	1.1562	0.561028	-1.04324	1.98348e-08	1.36575e-07
ACOD1	0.144357	0.0655448	-1.13909	2.32663e-08	1.57803e-07
BTN1A1	4.31106	0.167899	-4.68237	2.57431e-08	1.73186e-07
CXCL5	3.63424	1.11435	-1.70545	2.64867e-08	1.77469e-07
KLRF2	0.168234	0.0684345	-1.29767	3.96622e-08	2.54012e-07
MAFA	0.139706	0.348884	1.32035	4.43678e-08	2.80437e-07
SIAH3	0.32654	0.10917	-1.58069	1.59718e-07	8.78271e-07
SLC26A9	1.10202	0.490148	-1.16886	2.03313e-07	1.08834e-06
SCGB3A1	68.0141	31.483	-1.11126	3.08503e-07	1.58062e-06
NFILZ	0.0743553	0.0323029	-1.20277	4.74952e-07	2.32647e-06
C4BPA	7.38898	1.00363	-2.88015	7.72544e-07	3.60223e-06
PCSK1	60.939	28.657	-1.08848	8.00274e-07	3.71068e-06
CGA	22.4844	69.0773	1.61929	9.39766e-07	4.27908e-06
CEP295NL	0.263769	0.130681	-1.01322	2.0098e-06	8.44818e-06
FAM216B	0.299774	0.0971716	-1.62527	2.30294e-06	9.54341e-06
CACNG1	3.55242	7.41638	1.06191	3.47006e-06	1.37724e-05
FGG	29.1515	2.45941	-3.56719	7.7418e-06	2.82078e-05
SULT1B1	1.11953	0.380322	-1.5576	9.66147e-06	3.44131e-05
TMEM150C	51.7443	115.654	1.16034	9.72207e-06	3.4563e-05
MARCO	14.3361	6.31515	-1.18276	1.33624e-05	4.5973e-05
CCDC177	0.293112	0.5953	1.02217	1.44107e-05	4.92728e-05
FGB	30.0062	3.69026	-3.02346	1.89698e-05	6.28888e-05
GRIK1	1.84535	0.914118	-1.01345	1.90062e-05	6.29814e-05
INHA	3.28345	11.2195	1.77273	2.32954e-05	7.56014e-05
SCRT1	0.250655	0.505502	1.01202	2.96532e-05	9.40277e-05
MRGPRX3	1.19439	0.572606	-1.06066	3.32156e-05	0.000104371
CSMD3	0.246542	0.631983	1.35805	4.03973e-05	0.000124347
CSF3	0.52655	0.198264	-1.40914	5.50473e-05	0.000163869
SERPINA6	127.947	57.3881	-1.15672	6.81887e-05	0.00019848
MUSK	0.115181	0.0438982	-1.39167	7.42134e-05	0.000214221
HTR3A	1.13396	0.475141	-1.25494	8.31153e-05	0.000236714
PI3	88.1902	36.1152	-1.28801	0.000148858	0.000399024
DCD	485.267	63.5113	-2.93369	0.000152934	0.000409039
CELF3	0.389825	0.856269	1.13524	0.000178944	0.000470349
GPR12	2.36768	1.16413	-1.02422	0.000180366	0.000473837
PCDH19	2.80559	5.73065	1.03039	0.000204812	0.000530778
SLC17A8	0.0689419	0.205955	1.57887	0.000220163	0.000565748
CCDC175	0.16667	0.0818349	-1.02621	0.00022414	0.000575276
HP	9.15873	0.935347	-3.29157	0.000230273	0.000590306
OCA2	1.4168	0.697092	-1.02322	0.000296015	0.000743148
SPOCK3	0.501203	0.200068	-1.32491	0.000366563	0.000900282
ORM1	46.2877	20.4507	-1.17848	0.000414017	0.00100395
KNG1	0.111282	0.0348683	-1.67423	0.000450311	0.00108265
NPHS1	0.285384	0.135279	-1.07697	0.000458102	0.00109948
BCHE	5.21424	13.897	1.41425	0.00048303	0.00115406
SMIM6	1.24507	0.56404	-1.14235	0.000546323	0.00129185
NOG	1.28923	0.592794	-1.12091	0.000612071	0.00143168
IGFBP1	2.10832	0.440071	-2.26028	0.000658726	0.00153003
RTL9	0.298763	1.36093	2.18752	0.000679602	0.00157498
SFRP5	0.904925	0.412583	-1.13311	0.000690309	0.00159866
CDH19	2.34114	1.07242	-1.12634	0.000826686	0.00188238
IL17B	4.09738	1.61658	-1.34176	0.000853254	0.00193727
ADRA1D	0.333841	0.777519	1.21972	0.000920439	0.00207128
NELL1	0.966814	3.01404	1.64039	0.00101205	0.00225328
AKR1B15	15.6771	3.3585	-2.22277	0.00110219	0.00243436
ELAVL3	0.229943	0.646778	1.492	0.00160002	0.00340598
CNGA3	0.504957	1.35115	1.41995	0.00175843	0.00370464
CHRDL2	7.95233	3.3133	-1.26311	0.00176494	0.00371468
GABRR1	0.0757412	0.189918	1.32623	0.00199443	0.00413953
EPHA3	3.36789	6.90821	1.03647	0.00219488	0.00451088
PCSK2	0.926961	2.1275	1.19858	0.00229374	0.00469082
ANGPTL7	1.29604	0.622068	-1.05897	0.00246242	0.00499475
CRP	12.832	0.0581095	-7.78676	0.00248943	0.00504198
TMEM72	0.235423	0.112075	-1.07079	0.00267229	0.00536722
MGAM2	2.31515	1.15626	-1.00164	0.00277431	0.00554751
GCGR	0.252627	0.125661	-1.00748	0.00291794	0.00580749
OLFM4	123.243	32.6086	-1.91818	0.00321931	0.0063439
SLIT1	0.822576	3.75963	2.19237	0.00331377	0.00650945
MT1M	26.4989	11.1971	-1.2428	0.00383315	0.00742324
GPC3	23.201	48.5134	1.0642	0.00394959	0.00762601
AC013394.1	0.525387	0.249917	-1.07193	0.00423423	0.00812518
C6orf118	0.345193	0.152594	-1.1777	0.00426231	0.00817232
ACMSD	1.84179	0.914618	-1.00987	0.00453402	0.00863168
CHGA	173.454	36.2891	-2.25694	0.00631722	0.0116543
EPPIN	0.0610057	0.0188418	-1.695	0.00636246	0.011724
HPR	0.333646	0.0922288	-1.85503	0.00643796	0.0118463
UGT2B4	6.74193	20.3915	1.59674	0.00645924	0.0118789
ERVV-2	0.247142	0.607606	1.29779	0.00713655	0.012987
PRSS12	2.18401	0.889092	-1.29658	0.00810569	0.0145696
H2BC10	1.53984	0.340221	-2.17824	0.00846309	0.0151445
HPD	3.2215	0.625081	-2.36562	0.00852558	0.0152399
CTRB1	0.081928	0.0340765	-1.26558	0.00913616	0.0162361
COL11A2	7.82762	2.72524	-1.52219	0.0091449	0.0162478
POU5F2	0.269647	0.105907	-1.34827	0.00942695	0.0166933
KRT24	0.812753	2.23409	1.4588	0.00956433	0.0169185
ACSM2B	0.0329951	0.0113411	-1.54069	0.00965628	0.017057
PVALB	25.4866	73.7983	1.53385	0.0100475	0.0176749
TMPRSS11D	0.428035	0.164252	-1.38182	0.0106626	0.0185947
KCTD4	0.224576	0.0859626	-1.38542	0.0129507	0.0220873
IBSP	6.4662	22.8225	1.81947	0.0130974	0.0222993
PRSS35	0.71494	1.59852	1.16084	0.0135338	0.0229377
SYNPO2L	2.50298	8.82361	1.81772	0.0150235	0.0251938
SHISA7	0.0557505	0.19139	1.77946	0.0170758	0.0282547
ACSM2A	0.0367055	0.0115769	-1.66475	0.0196673	0.0320773
FER1L6	0.14726	0.317453	1.10818	0.0198011	0.0322532
VMO1	23.127	8.43144	-1.45573	0.0198794	0.0323632
PCDH9	1.04036	0.315972	-1.71921	0.0201407	0.0327457
H3C11	0.977725	0.275668	-1.8265	0.0223244	0.0358781
VIL1	0.20609	0.689291	1.74184	0.0227265	0.0364676
EDDM3B	0.802257	2.11769	1.40036	0.0245746	0.0390973
LYPD4	0.409773	0.0675167	-2.60151	0.0253843	0.0402294
GDNF	0.413794	1.65282	1.99794	0.0258957	0.0409175
LGI1	0.116824	0.325204	1.47701	0.0260883	0.041187
AC098650.1	0.116777	0.0457892	-1.35068	0.0270852	0.0425629
EDDM3A	0.205381	0.445904	1.11843	0.029567	0.0460318
SP7	0.123155	0.970361	2.97804	0.0311363	0.0481738
