# Supplementary material for: Development of a single-cell derived MDSCs signature score for prognostic risk stratification and therapeutic decision guidance in breast cancer
Source: Transl Oncol. 2025 Nov 17;63:102605. doi: 10.1016/j.tranon.2025.102605 (PMC12664814; doi:10.1016/j.tranon.2025.102605)
Supplement: Supplementary file 11 [file mmc11.xlsx]

## Sheet: 1
hot tumor phenotype gene set	CD4	CD274	CXCR4	CXCL9	CD8A	CXCL10	CXCL11	CD8B	CXCR3	PDCD1	CD3E	CCL5
immune checkpoint gene set	BTN2A2	BTNL3	BTNL9	CEACAM1	IDO1	TDO2	VTCN1	ADORA2A	BTN3A1	C10orf54	CD276	CD274	PDCD1LG2	PDCD1	CD28	CD80	CD86	CTLA4	ICOS	ICOSLG	CD160	BTLA	TNFRSF14	TNFSF14	TNFSF9	TNFRSF9	TNFSF4	TNFRSF4	CD70	CD27	CD40	CD40LG	HAVCR2	LGALS9	TNFSF18	TNFRSF18	CD47	SIRPA	CD226	CD96	TIGIT	PVR	BTN2A1	CD209	HLA-DOB	HLA-G	KIR2DL1	KIR2DL2	KIR2DL3
[truncated: 30 more columns]
